# Supplementary material for: 1q21.1 microduplication: large verbal–nonverbal performance discrepancy and ddPCR assays of HYDIN/HYDIN2 copy number
Source: NPJ Genom Med. 2018 Aug 22;3:24. doi: 10.1038/s41525-018-0059-2 (PMC6105585; doi:10.1038/s41525-018-0059-2)
Supplement: Supplementary file 2 — Supplementary Tables [file 41525_2018_59_MOESM2_ESM.xlsx]

## Sheet: README
	Table S1			Table S2
	Microarray and other data for			ddPCR ratios for MGS subjects
	43 MGS subjects for validation			Variables:
	of ddPCR assays.			Plate_Well_ID	As in Table S1
	Variables include:			Copy Number Ratio (HYDIN2probe1 to RPP30 control)	CN ratio HYDIN2 probe 1
	Plate_Well_ID	Plate and well (Stanford - local)		95% CI low
	RUID	ID assigned by Rutgers repository		95% CI high
	MGS_ID	MGS study ID		Copy Number Ratio (HYDIN2probe2 to RPP30 control)	CN ratio HYDIN2 probe 2
	1Q_DX	CNV ("1q21") or control ("cont")		95% CI low
	CN	copy number (1=del, 2=no CNV, 3=dup)		95% CI high
	ancestry	European or African-American		HYDIN2 CN ddPCR	Final HYDIN2 CN call
	Sex	1=male, 2=female		Copy Number Ratio (HYDIN1 probe to RPP30 control)	CN ratio HYDIN
	SCZ_DX	"case"=schizophrenia, "control"= no scz		95% CI low
	GAINIID	Individual assigned by GAIN (dbGAP)		95% CI high
	Chr1Start	CNV start (bp) on chr1		HYDIN1 CN ddPCR	Final HYDIN CN call
	Chr1End	CNV end (bp) on chr1
	Chr1CN	copy number (chr 1)
	Chr1Len	CNV length (chr 1)
	Chr16Start	CNV start (bp) on chr16
	Chr16End	CNV end (bp) on chr16
	Chr16CN	copy number (chr 16)
	Chr16Len	CNV length (chr 16)
	1qvisual	visual inspection of array data
	16qvisual	visual inspection of array data
	Hyd2CNpcr	ddPCR CN call - Hydin2
	HydinCNpcr	ddPCR CN call - Hydin
	Comment
	LDHyper	History of learning disability or hyperactivity (DIGS2)
	MR	History of Intellectual Disability (records)
	Seizures	History of seizures (DIGS2 or records)

## Sheet: Table S1-MGS Affy6 1q_16q calls
Plate_Well_ID	RUID	MGS_ID	1Q_DX	CN	ancestry	Sex	SCZ_DX	GAINIID	Chr1Start	Chr1End	Chr1CN	Chr1Len	Chr16Start	Chr16End	Chr16CN	Chr16Len	1qvisual	16qvisual	Hyd2CNpcr	HydinCNpcr	Comment	LDHyper	MR	Seizures
DL013_F04	05C41178	150-12920	1q21	1	EA	1	control	16112	144643825	146311414	1	1667589	69411882	69463141	1	51259	longdel	fulldel	1	2	(control)
DL013_F05	05C41181	150-12586	cont	2	EA	2	control	99949											2	2	(control)
DL013_F06	05C41182	150-12758	cont	2	EA	1	control	70310											2	2	(control)
DL033_C10	03C23581	147-2042-001	1q21	1	EA	1	case	52425	144723881	146311414	1	1587533	69555414	69614507	1	59093	longdel	fulldel	1	2		N	N	Y
DL033_C11	03C23590	149-1052-001	cont	2	EA	2	case	11558											2	2		N	N	Y
DL033_C12	03C23633	145-1058-001	cont	2	EA	2	case	29784											2	2		N	N	N
DL034_G06	04C25849	144-1064-001	1q21	3	EA	1	case	77168	144643825	146311414	3	1667589	69403572	69760298	3	356726	longdup	fulldup	3	2		N	N	N
DL034_G07	04C25856	143-2085-001	cont	2	EA	2	case	26195											2	2		N	N	N
DL034_G08	04C25868	148-2061-001	cont	2	EA	2	case	41402											2	2		N	N	N
DL040_E05	05C40509	149-1241-001	1q21	3	EA	1	case	52691	144643825	146311414	3	1667589	69403572	69654410	3	250838	longdup	fulldup	3	2		N	N	N
DL040_E06	05C40516	146-2147-001	cont	2	EA	2	case	39875											2	2		N	N	N
DL040_E07	05C40566	142-1251-001	cont	2	EA	1	case	48194											2	2		Y	N	N
DL048_F10	06C54258	141-0450-001	1q21	3	EA	2	case	91231	144643825	146311414	3	1667589	69399598	69760298	3	360700	longdup	fulldup	3	2		S	N	N
DL048_F11	06C54259	141-0516-001	cont	2	EA	1	case	22376											2	2		N	N	N
DL048_F12	06C54260	141-0255-001	cont	2	EA	1	case	59228											2	2		N	N	N
DL049_B03	06C54909	141-0502-001	1q21	3	EA	2	case	38059	144812597	146286059	3	1473462					longdup	probdup	3	2		Y	N	N
DL049_B04	06C54910	141-0497-001	cont	2	EA	1	case	36321											2	2		N	N	N
DL049_B05	06C54911	141-0495-001	cont	2	EA	2	case	46179											2	2		N	N	N
DL052_D10	06C58923	149-1408-001	1q21	3	EA	2	case	87323	144812597	146311414	3	1498817	69408394	69622812	3	214418	longdup	fulldup	3	2		Y	N	N
DL052_D11	06C58924	149-1413-001	cont	2	EA	2	case	70128											2	2		N	N	N
DL052_D12	06C58964	144-1480-001	cont	2	EA	1	case	17000											2	2		N	N	Y
DL053_D08	06c60544	146-2254-001	1q21	1	EA	2	case	47499	144643825	146311414	1	1667589	69548294	69568892	1	20598	longdel+distaldup	fulldel	1	2		N	N	N
DL053_D09	06C60575	147-2403-001	cont	2	EA	2	case	27381											2	2		Y	N	Y
DL053_D10	06C60617	139-9028-001	cont	2	EA	1	case	92737											2	2		N	N	N
DL070_D05	03C22085	147-2019-001	1q21	1	AA	1	case	82699	144643825	146311414	1	1667589	69547693	69589278	1	41585	longdel	fulldel	2	2	sample swap error	N	N	N
DL070_D06	03C22120	146-2024-001	cont	2	AA	1	case	29499											2	2		Y	N	N
DL070_D07	03C22122	140-2020-001	cont	2	AA	1	case	95676											2	2		N	N	N
DL073_D05	04C28955	144-1113-001	1q21	3	AA	1	case	67508	144093481	146311414	3	2217933	69411882	69654410	3	242528	vlongdup	dup	3	2		N	N	N
DL073_D06	04C28989	148-2117-001	cont	2	AA	2	case	33830											2	2		N	N	Y
DL073_D07	04C29063	147-2144-001	cont	2	AA	1	case	81513											2	2		N	N	N
DL077_F07	05C46971	149-1305-001	1q21	3	AA	2	case	61127	144943150	146297807	3	1354657					dupnohydin2+distaldel	probno	2	2		N	N	N
DL077_F08	05C46972	149-1304-001	cont	2	AA	2	case	82037											2	2		N	N	N
DL077_F09	05C47071	145-1244-001	cont	2	AA	1	case	32813											2	2		N	N	N
DL078_B08	05C50556	149-1339-001	1q21	1	AA	1	case	27920	144643825	146297807	1	1653982	69555414	69622812	1	67398	longdel	fulldel	1	2		Y	N	N
DL078_B09	05C50618	148-2279-001	cont	2	AA	1	case	62219											2	2		N	N	N
DL078_B10	05C50654	148-2278-001	cont	2	AA	2	case	17103											2	2		N	N	N
DL049_B12	06C54922	141-0408-001	16q_no_1q		EA	1	case	38671					69403572	69625644	3	222072	no	probdup	3	2		N	N	N
DL043_G02	05C48055	149-1316-001	16q_no_1q		EA	1	case	64321					69408394	69654410	3	246016	no	fulldup	3	2		N	N	N
DL072_A11	04C25996	148-2081-001	16q_no_1q		AA	1	case	34252					69411882	69749442	3	337560	no	fulldup	3	2		Y	N	N
DL068_H06	01C08590	47-1043-204	16q_no_1q		AA	1	case	54608					69411882	69759990	3	348108	no	fulldup	2	2		N	N	Y
DL058_G09	04C34435	150-11132	16q_no_1q		AA	2	control	97240					69459499	69625644	3	166145	no	fulldup	3	2	(control)
DL072_F08	04C26960	147-2118-001	16q_no_1q		AA	1	case	27011					69461094	69557610	3	96516	no	fulldup	3	2		Y	N	Y
DL022_H02	05C50426	150-14390	16q_no_1q		EA	1	control	54184					69521229	69640787	3	119558	no	probdup	3	2	(control)

## Sheet: Table S2-ddPCR ratios
Plate_Well_ID	Copy Number Ratio (HYDIN2probe1 to RPP30 control)	95% CI low	95% CI high	Copy Number Ratio (HYDIN2probe2 to RPP30 control)	95% CI low	95% CI high	HYDIN2 CN ddPCR	Copy Number Ratio (HYDIN1 probe to RPP30 control)	95% CI low	95% CI high	HYDIN1 CN ddPCR
DL013_F04	0.459141	0.43412	0.485154	0.489926	0.464904	0.515891	1	0.972929	0.934996	1.01239	2
DL013_F05	0.945785	0.903931	0.989534	0.919989	0.885554	0.955721	2	1.00506	0.967139	1.04447	2
DL013_F06	0.954576	0.895041	1.01799	1.00386	0.954493	1.05578	2	0.977003	0.929841	1.02653	2
DL033_C10	0.459139	0.431418	0.488059	0.480117	0.460982	0.499834	1	0.963878	0.916758	1.01338	2
DL033_C11	0.89709	0.831701	0.967348	0.9453	0.912988	0.978734	2	0.966968	0.92559	1.01017	2
DL033_C12	0.94597	0.894033	1.00085	0.957125	0.920143	0.995568	2	1.04385	1.00197	1.08751	2
DL034_G06	1.4033	1.35156	1.45728	1.43018	1.38329	1.47885	3	1.01133	0.969726	1.05472	2
DL034_G07	0.943223	0.905178	0.982835	0.953394	0.921643	0.986221	2	0.9677	0.932483	1.00423	2
DL034_G08	1.0261	0.973517	1.08156	1.00974	0.967148	1.05421	2	1.02046	0.971054	1.07241	2
DL040_E05	1.47614	1.42614	1.52816	1.44045	1.39735	1.48504	3	0.988358	0.950211	1.02803	2
DL040_E06	0.978709	0.937489	1.02172	0.965746	0.931801	1.00091	2	0.977815	0.942985	1.01392	2
DL040_E07	0.969538	0.927131	1.01386	0.976178	0.940945	1.01272	2	0.976994	0.940229	1.01519	2
DL048_F10	1.41882	1.37408	1.46521	1.33069	1.28707	1.37594	3	0.952148	0.920632	0.984726	2
DL048_F11	0.971616	0.921227	1.02472	0.983647	0.945624	1.02319	2	0.999798	0.967774	1.03288	2
DL048_F12	0.924539	0.885846	0.964861	0.992896	0.956676	1.03048	2	0.975554	0.94531	1.00676	2
DL077_F07	0.954134	0.909572	1.00083	0.979832	0.944247	1.01675	2	0.970324	0.931904	1.01031	2
DL077_F08	0.940809	0.894501	0.98945	0.983289	0.946245	1.02177	2	0.960851	0.929391	0.993362	2
DL077_F09	0.989371	0.947859	1.03269	0.976582	0.938049	1.01668	2	1.01617	0.90468	1.14151	2
DL049_B03	1.41116	1.34383	1.48238	1.35338	1.29685	1.41268	3	0.972637	0.939564	1.00686	2
DL049_B04	0.916781	0.876287	0.959073	0.925265	0.885745	0.966493	2	0.981487	0.949433	1.01462	2
DL049_B05	0.946789	0.907735	0.987483	0.948175	0.912318	0.985414	2	1.01342	0.981634	1.04623	2
DL052_D10	1.42055	1.36496	1.47876	1.45898	1.40269	1.51785	3	1.02611	0.987997	1.06571	2
DL052_D11	0.920745	0.880667	0.962579	0.939736	0.902612	0.978349	2	0.948993	0.911754	0.987723	2
DL052_D12	0.924729	0.882577	0.968822	0.956698	0.918073	0.99692	2	0.977279	0.943281	1.01249	2
DL053_D08	0.467472	0.440656	0.495392	0.453687	0.431965	0.476154	1	0.968746	0.93597	1.00266	2
DL053_D09	0.960827	0.904938	1.0201	0.997121	0.956422	1.03955	2	0.990386	0.953084	1.02914	2
DL053_D10	0.98836	0.949627	1.02867	0.993624	0.959691	1.02875	2	1.03405	0.999337	1.06999	2
DL070_D05	0.922921	0.891006	0.955942	0.964533	0.925773	1.00489	2	0.966877	0.929779	1.00544	2
DL070_D06	0.949508	0.903018	0.998338	0.980471	0.941424	1.02112	2	0.970359	0.93015	1.01228	2
DL070_D07	0.905566	0.871341	0.941081	0.894341	0.856044	0.934271	2	0.96244	0.926246	1.00003	2
DL073_D05	1.46615	1.42187	1.512	1.46461	1.41936	1.51149	3	0.967013	0.937047	0.997926	2
DL073_D06	0.949679	0.920776	0.979469	0.959085	0.918201	1.00176	2	0.97923	0.938977	1.02119	2
DL073_D07	0.973955	0.937839	1.01144	0.93825	0.906528	0.971058	2	0.995988	0.96249	1.03065	2
DL078_B08	0.493591	0.474101	0.513614	0.488328	0.469922	0.507273	1	0.994266	0.960392	1.02933	2
DL078_B09	0.943744	0.908349	0.980482	0.950845	0.918346	0.984474	2	0.978869	0.943989	1.01503	2
DL078_B10	1.01051	0.974186	1.04819	1.00787	0.976635	1.04011	2	1.02761	0.993292	1.06312	2
DL072_F08	1.4587	1.39956	1.5207	1.45678	1.40319	1.51269	3	0.983695	0.941878	1.02736	2
DL068_H06	0.94758	0.912016	0.984504	0.961087	0.924834	0.998742	2	0.990772	0.953014	1.03002	2
DL058_G09	1.34467	1.29244	1.39925	1.41709	1.35706	1.48014	3	0.981142	0.937721	1.02656	2
DL049_B12	1.37518	1.3348	1.41692	1.40346	1.36059	1.44784	3	0.987029	0.953664	1.02156	2
DL022_H02	1.3882	1.33075	1.44841	1.38943	1.33471	1.44667	3	0.953837	0.915311	0.993956	2
DL043_G02	1.43857	1.38838	1.49081	1.41434	1.36182	1.46913	3	0.937821	0.901834	0.975209	2
DL072_A11	1.50469	1.45605	1.55528	1.45717	1.41377	1.50211	3	0.974756	0.942842	1.00774	2
No template Control	0	0	0	0	0	0		0	0	0
NA12878 control	0.973764	0.933515	1.01573	0.950969	0.910459	0.993245	2	0.980172	0.934843	1.02768	2
NA12878 control	0.935989	0.895665	0.978076	0.937931	0.905036	0.971994	2
Patient T	1.47763	1.4125	1.54636	1.52013	1.46602	1.57655	3	0.978655	0.941016	1.01779	2
